# Supplementary material for: Tachycardia in hyperthyroidism: Not so common
Source: PLoS One. 2022 Sep 2;17(9):e0273724. doi: 10.1371/journal.pone.0273724 (PMC9439220; doi:10.1371/journal.pone.0273724)
Supplement: S1 Data — (XLSX) [file pone.0273724.s001.xlsx]

## Sheet: 248  Single patients aggregate 
Pt_ID	Age_mean	AGE60more	Gender1F_mean	FreeT4_mean	FT4meanpmol	NewFT4QuartilePMol	FreeT4_median	FreeT4_min	FreeT4_max	HR	HR90ormore	TachYes_mean	PPmore60_mean	WidePP_mean	Pulsepressure	TSH_mean	SBP_mean	DBP_mean	BUN_mean	Cr_mean	GFR_mean	BHR_mean	BSBP_mean	BDBP_mean	PPQuartiles
1	60	1	1	1.66	21.3642	1	1.66	1.66	1.66	77	0	0	1	1	68	0.01	140	72	22	1.3	51	78	155	79	4
2	52	0	1	1.68	21.6216	1	1.68	1.68	1.68	63	0	0	0	0	29	0.01	109	80				87	148	74	1
3	42	0	1	1.77	22.7799	1	1.77	1.77	1.77	67	0	0	0	1	59	0.01	125	66	9	0.4	76	79	131	77	3
4	44	0	1	1.77	22.7799	1	1.77	1.77	1.77	104	1	1	1	1	62	0.01	156	94				122	136	80	3
5	62	1	0	1.9	24.453	1	1.9	1.9	1.9	85	0	0	1	1	95	0.01	163	68	11	0.6	176	93	136	89	4
6	32	0	1	2	25.74	1	2	2	2	98	1	0	0	0	34	0.01	101	67	12	0.4	224	88	120	76	1
7	57	0	1	2.07	26.6409	1	2.07	2.07	2.07	77	0	0	0	0	46	0.01	104	58	18	0.4	175	88	150	86	1
8	24	0	1	2.1	27.027	1	2.1	2.1	2.1	81	0	0	0	0	43	0.01	109	66				66	110	74	1
9	46	0	1	2.17	27.9279	1	2.17	2.17	2.17	100	1	0	0	0	45	0.01	141	96				100	141	96	1
10	47	0	0	2.26	29.0862	1	2.26	2.26	2.26	98	1	0	0	0	37	0.01	104	67	14	0.8	110	118	145	92	1
11	43	0	1	2.265	29.1505	1	2.265	1.98	2.55	103	1	1	0	0	47	0.01	103	56				65	108	65	2
12	28	0	1	2.29	29.4723	1	2.29	2.29	2.29	56	0	0	0	0	37	0.01	95	58				68	113	74	1
13	26	0	0	2.31	29.7297	1	2.31	2.31	2.31	55	0	0	0	1	59	0.01	122	63				61	112	67	3
14	46	0	0	2.38	30.6306	1	2.38	2.38	2.38	84	0	0	0	0	44	0.01	102	58	9	0.8	111	112	119	92	1
15	36	0	1	1.9	24.453	1	1.9	1.79	2.01	114	1	1	0	0	45	0.015	125	80				82	120	65	1
16	89	1	1	2.29	29.4723	1	2.29	2.26	2.32	62	0	0	0	1	51	0.015	118	67	8.5	0.5	123	84	120	55	2
17	70	1	1	1.65	21.2355	1	1.65	1.65	1.65	72	0	0	0	0	42	0.02	119	77	16	0.7	83	78	138	72	1
18	23	0	0	1.65	21.2355	1	1.65	1.65	1.65	78	0	0	1	1	64	0.02	142	78				119	133	77	4
19	31	0	1	1.72	22.1364	1	1.72	1.72	1.72	75	0	0	0	1	52	0.02	129	77				75	142	84	2
20	56	0	0	1.73	22.2651	1	1.73	1.73	1.73	75	0	0	0	0	40	0.02	124	84	15	0.7	124	87	134	87	1
21	56	0	1	1.94	24.9678	1	1.94	1.94	1.94	80	0	0	0	1	60	0.02	129	69	80	5.1	9	82	110	72	3
22	62	1	0	1.95	25.0965	1	1.95	1.95	1.95	88	0	0	0	1	56	0.02	130	74	10	0.8	98	130	141	106	3
23	56	0	0	1.97	25.3539	1	1.97	1.97	1.97	55	0	0	0	0	49	0.02	117	68	27	1.1	84	85	175	105	2
24	21	0	1	2.02	25.9974	1	2.02	2.02	2.02	89	0	0	1	1	68	0.02	148	80	9	0.7	136	100	146	82	4
25	46.5	0	1	2.065	26.5765	1	2.065	1.92	2.21	72	0	0	0	0	39.5	0.02	106	66.5	15	0.6	114	79	105	65	1
26	42	0	1	2.07	26.6409	1	2.07	2.07	2.07	82	0	0	0	1	53	0.02	118	65	10	0.5	145	100	136	75	2
27	62	1	1	2.07	26.6409	1	2.07	2.07	2.07	92	1	0	0	0	38	0.02	107	69				96	119	60	1
28	39	0	1	2.11	27.1557	1	2.11	2.11	2.11	100	1	0	0	1	53	0.02	147	94	7	0.4	229	85	128	69	2
29	45	0	0	2.14	27.5418	1	2.14	2.11	2.17	92	1	0	1	1	63	0.02	139	76	12	0.55	210	81	143	93	3
30	54	0	1	2.14	27.5418	1	2.14	1.7	2.58	63	0	0	0	0	37	0.02	89	52	13.5	0.45	178.5	100	115	78	1
31	41	0	1	2.17	27.9279	1	2.17	2.17	2.17	75	0	0	0	1	54	0.02	123	69	12	0.6	142	72	123	74	2
32	37	0	1	2.18	28.0566	1	2.18	2.18	2.18	115	1	1	0	0	36	0.02	102	66	9	0.3	268	77	126	72	1
33	53	0	1	2.3	29.601	1	2.3	2.3	2.3	77	0	0	0	1	60	0.02	125	65	14	0.7	106	70	130	63	3
34	28	0	1	2.33	29.9871	1	2.33	2.33	2.33	83	0	0	0	0	47	0.02	110	63	8	0.5	156	95	116	70	2
35	74	1	1	1.77	22.7799	1	1.77	1.66	1.88	75.5	0	0	1	1	90	0.025	156	66	13	0.6	126	77	147	72	4
36	32.5	0	1	2.125	27.3487	1	2.125	1.68	2.57	86.5	0	0	1	1	60.5	0.025	134	73.5	14.5	0.75	112.5	93	96	60	3
37	60	1	1	1.68	21.6216	1	1.68	1.68	1.68	78	0	0	1	1	64	0.03	132	68	2	0.4	173	108	142	78	4
38	38	0	0	1.88	24.1956	1	1.88	1.88	1.88	79	0	0	0	1	52	0.03	132	80				71	121	70	2
39	55	0	1	2.1	27.027	1	2.1	2.1	2.1	81	0	0	0	0	33	0.03	97	64	17	0.5	128	87	105	64	1
40	28	0	1	2.135	27.4775	1	2.135	1.84	2.43	91	1	0	0	1	55	0.03	126	71				85	109	64	2
41	54	0	0	2.285	29.4079	1	2.285	2.27	2.3	66.5	0	0	1	1	55	0.03	126	71	19	0.85	100	75	145	80	2
42	21	0	1	1.83	23.5521	1	1.83	1.83	1.83	56	0	0	0	0	41	0.04	102	61	7	0.5	167	86	120	70	1
43	43	0	1	1.96	25.2252	1	1.96	1.96	1.96	84	0	0	0	1	52	0.04	102	50	11	0.6	140	92	134	90	2
44	45	0	0	1.99	25.6113	1	1.99	1.99	1.99	67	0	0	0	0	46	0.04	106	60				64	99	57	1
45	52	0	1	2.01	25.8687	1	2.01	2.01	2.01	67	0	0	0	1	51	0.04	129	78				69	117	74	2
46	70	1	1	2.11	27.1557	1	2.11	2.11	2.11	63	0	0	0	0	66	0.04	131	65	49	1.9	32	79	123	52	4
47	35	0	1	2.22	28.5714	1	2.22	2.22	2.22	87	0	0	0	1	51	0.04	122	71				87	122	71	2
48	45	0	0	2.27	29.2149	1	2.27	2.27	2.27	106	1	1	0	0	38	0.04	108	70	18	0.5	232	131	141	75	1
49	57.5	0	1	1.655	21.2998	1	1.655	1.63	1.68	84.5	0	0	0	1	53	0.045	133.5	80.5				83	136	65	2
50	52.75	0	0	1.86	23.9382	1	1.755	1.62	2.31	101	1	1	0	0	45.75	0.0475	115.25	69.5	15.5	0.85	122.75	79	126	78	1
51	54	0	1	1.96	25.2252	1	1.96	1.96	1.96	106	1	1	1	1	85	0.05	174	89	11	0.5	137	104	194	99	4
52	39	0	1	2.13	27.4131	1	2.13	2.13	2.13	66	0	0	0	0	46	0.05	115	69				66	115	69	1
53	30.5	0	0	1.7	21.879	1	1.7	1.68	1.72	91	1	0	1	1	85	0.055	164	79				90	140	72	4
54	62	1	1	1.71	22.0077	1	1.71	1.71	1.71	78	0	0	0	0	31	0.06	96	65	16	0.4	172	82	100	71	1
55	48	0	1	1.93	24.8391	1	1.93	1.93	1.93	82	0	0	0	0	44	0.06	122	78				86	123	77	1
56	52	0	1	1.97	25.3539	1	1.97	1.97	1.97	104	1	1	0	0	50	0.06	127	77	10	0.4	216	82	122	80	2
57	39	0	1	1.66	21.3642	1	1.66	1.66	1.66	87	0	0	0	1	53	0.07	117	64	11	0.8	97	112	116	73	2
58	62	1	1	1.66	21.3642	1	1.66	1.66	1.66	103	1	1	0	0	43	0.08	121	78	22	0.7	90	102	167	93	1
59	30	0	1	1.66	21.3642	1	1.66	1.66	1.66	107	1	1	1	1	64	0.08	138	74	11	0.6	126	154	146	72	4
60	25	0	1	1.87	24.0669	1	1.87	1.87	1.87	82	0	0	0	0	47	0.08	119	72	9	0.5	152	98	116	66	2
61	33	0	1	1.7	21.879	1	1.7	1.6	1.8	70	0	0	0	0	38	0.09	96	58	11	0.6	122	70	100	65	1
62	54	0	1	2.47	31.7889	2	2.47	2.47	2.47	67	0	0	0	1	53	0.01	120	67	14	0.5	137	76	117	64	2
63	27	0	1	2.48	31.9176	2	2.48	2.48	2.48	88	0	0	0	0	50	0.01	118	68	18	0.5	190	101	128	65	2
64	20	0	1	2.57	33.0759	2	2.57	2.57	2.57	89	0	0	0	1	58	0.01	114	56				93	117	62	3
65	51	0	0	2.59	33.3333	2	2.59	2.59	2.59	80	0	0	0	1	59	0.01	113	54	11	0.6	183	87	124	66	3
66	19	0	1	2.66	34.2342	2	2.66	2.66	2.66	82	0	0	0	1	51	0.01	120	69	14	0.4	221	77	120	74	2
67	74	1	1	2.68	34.4916	2	2.68	2.68	2.68	83	0	0	0	0	50	0.01	114	64	17	0.6	98	92	133	68	2
68	89	1	1	2.71	34.8777	2	2.71	2.71	2.71	114	1	1	0	0	49	0.01	114	65	13	0.5	116	100	149	90	2
69	65	1	1	2.86	36.8082	2	2.86	2.86	2.86	100	1	0	1	1	70	0.01	149	79	24	0.5	159	103	150	71	4
70	54	0	1	2.93	37.7091	2	2.93	2.93	2.93	101	1	1	1	1	82	0.01	154	72	15	0.4	177		117	60	4
71	51	0	0	3.01	38.7387	2	3.01	3.01	3.01	86	0	0	0	1	57	0.01	113	56	18	0.8	108	87	118	59	3
72	47	0	1	3.02	38.8674	2	3.02	3.02	3.02	88	0	0	1	1	61	0.01	124	63				74	112	65	3
73	63	1	1	3.03	38.9961	2	3.03	3.03	3.03	76	0	0	1	1	65	0.01	139	74	17	0.5	125	91	153	92	4
74	57	0	1	3.12	40.1544	2	3.12	3.12	3.12	94	1	0	1	1	62	0.01	132	70				61	130	67	3
75	58	0	1	3.17	40.7979	2	3.17	3.17	3.17	80	0	0	1	1	86	0.01	151	65	12	0.4	212	76	114	77	4
76	56	0	1	3.17	40.7979	2	3.17	3.17	3.17	107	1	1	0	1	54	0.01	126	72				106	130	78	2
77	65	1	0	3.23	41.5701	2	3.23	3.23	3.23	135	1	1	0	0	39	0.01	116	77	10	0.5	215	131	153	85	1
78	37	0	1	3.24	41.6988	2	3.24	3.24	3.24	93	1	0	0	1	56	0.01	131	75	10	0.6	120	95	132	75	3
79	56	0	0	3.25	41.8275	2	3.25	3.25	3.25	86	0	0	0	0	45	0.01	143	98	17	0.8	100	109	182	104	1
80	50	0	1	3.27	42.0849	2	3.27	3.27	3.27	102	1	1	0	0	49	0.01	135	86	10	0.7	108	111	128	72	2
81	26	0	1	3.28	42.2136	2	3.28	3.28	3.28	98	1	0	0	0	41	0.01	114	73	10	0.5	193	116	117	52	1
82	54	0	0	3.36	43.2432	2	3.36	3.36	3.36	85	0	0	0	1	59	0.01	127	68	11	0.6	171	79	135	79	3
83	41	0	0	3.4	43.758	2	3.4	3.4	3.4	74	0	0	0	1	60	0.01	132	72	12	0.8	138	71	139	78	3
84	30	0	0	3.44	44.2728	2	3.44	3.44	3.44	99	1	0	0	0	50	0.01	118	68	11	0.4	327	119	140	79	2
85	64.6667	1	1	2.72667	35.0922	2	2.67	2.63	2.88	64.3333	0	0	0	1	58.6667	0.0133333	122.333	63.6667	16.6667	0.366667	190	54	125	71	3
86	61	1	0	3.055	39.3178	2	3.055	1.61	4.5	77	0	0	0	1	57	0.015	131	74	12	0.7	147	96	120	64	3
87	50	0	1	2.47333	31.8318	2	2.39	2.18	2.85	74	0	0	0	0	39	0.0166667	107	68	6.66667	0.433333	200.667	115	160	99	1
88	27	0	0	2.42	31.1454	2	2.42	2.42	2.42	63	0	0	1	1	78	0.02	133	55	11	0.7	144	59	145	68	4
89	57	0	1	2.43	31.2741	2	2.43	2.43	2.43	75	0	0	0	0	49	0.02	116	67				68	136	77	2
90	49	0	1	2.47	31.7889	2	2.47	2.47	2.47	79	0	0	0	0	50	0.02	130	80	12	0.8	93	87	115	69	2
91	37	0	0	2.57	33.0759	2	2.57	2.57	2.57	108	1	1	1	1	65	0.02	135	70	11	0.6	162	72	129	76	4
92	30	0	1	2.71	34.8777	2	2.71	2.71	2.71	144	1	1	0	1	53	0.02	143	90	9	0.5	155	116	122	79	2
93	49	0	1	2.79	35.9073	2	2.79	2.79	2.79	85	0	0	0	1	56	0.02	130	74	15	0.6	113	83	124	73	3
94	51	0	1	2.79	35.9073	2	2.79	2.79	2.79	91	1	0	0	1	59	0.02	143	84				72	125	67	3
95	25	0	1	2.885	37.1299	2	2.885	2.53	3.24	113	1	1	0	1	46	0.02	119.5	73.5	13	0.4	252	98	117	67	1
96	52	0	1	2.98	38.3526	2	2.98	2.98	2.98	72	0	0	1	1	70	0.02	130	60				77	132	80	4
97	51	0	1	3.195	41.1197	2	3.195	2.62	3.77	89	0	0	0	0	50	0.02	122	72	15	0.9	65	90	143	67	2
98	35	0	0	3.27	42.0849	2	3.27	3.27	3.27	90	0	0	0	1	54	0.02	105	51	14	0.6	164	98	126	73	2
99	38	0	1	3.29	42.3423	2	3.29	3.29	3.29	90	0	0	1	1	62	0.02	114	52	9	0.4	190	91	129	80	3
100	37	0	1	3.35	43.1145	2	3.35	3.35	3.35	86	0	0	1	1	64	0.02	143	79				77	134	89	4
101	57	0	0	3.36	43.2432	2	3.36	3.36	3.36	91	1	0	0	1	57	0.02	120	63	16	0.8		105	127	75	3
102	36	0	1	3.47	44.6589	2	3.47	3.47	3.47	99	1	0	0	1	51	0.02	109	58	10	0.3	253	105	112	61	2
103	49	0	0	2.965	38.1595	2	2.965	1.83	4.1	44	0	0	1	1	66	0.025	131	65				84	118	72	4
104	45	0	0	2.48	31.9176	2	2.48	2.48	2.48	101	1	1	0	1	51	0.03	100	49	18	0.8	126	81	145	85	2
105	40	0	0	2.53	32.5611	2	2.53	2.53	2.53	112	1	1	0	0	42	0.03	128	86	15	1.1	95	89	120	71	1
106	54	0	1	2.56	32.9472	2	2.56	2.56	2.56	72	0	0	0	0	46	0.03	110	64				66	124	64	1
107	68	1	0	2.76	35.5212	2	2.76	2.76	2.76	108	1	1	0	1	52	0.03	100	48	25	0.7	145	130	137	72	2
108	45	0	1	3.28	42.2136	2	3.28	3.28	3.28	79	0	0	0	0	37	0.03	116	79				80	115	62	1
109	30	0	1	3.34	42.9858	2	3.34	3.34	3.34	89	0	0	1	1	86	0.03	131	45	7	0.3	280	97	145	72	4
110	36	0	1	3.42	44.0154	2	3.42	3.42	3.42	89	0	0	1	1	75	0.03	130	55	7	0.3	326	88	153	77	4
111	56	0	1	3.46	44.5302	2	3.46	3.46	3.46	62	0	0	0	0	30	0.03	88	58	15	0.8	96	97	125	69	1
112	38	0	1	2.51	32.3037	2	2.51	2.51	2.51	80	0	0	0	0	43	0.04	110	67	8	0.5	179	89	129	74	1
113	42	0	0	3.01	38.7387	2	3.01	3.01	3.01	86	0	0	1	1	64	0.04	131	67	8	0.5	235	91	106	60	4
114	28	0	1	3.15	40.5405	2	3.15	3.15	3.15	63	0	0	0	0	46	0.04	114	68	15	0.5	148	94	133	79	1
115	23	0	1	3.29	42.3423	2	3.29	3.29	3.29	123	1	1	0	1	57	0.04	114	57				110	140	85	3
116	19	0	1	3.46	44.5302	2	3.46	3.46	3.46	74	0	0	0	0	41	0.04	103	62	8	0.3	290	133	122	66	1
117	22	0	1	3.48	44.7876	2	3.48	3.48	3.48	83	0	0	0	0	43	0.04	116	73				77	109	73	1
118	24	0	0	2.635	33.9124	2	2.635	2.37	2.9	85	0	0	0	1	59	0.045	128	69	13	0.75	167	98	142	83	3
119	34	0	1	3.39	43.6293	2	3.39	3.26	3.52	109	1	1	0	0	40	0.045	127	87	6	0.5	172	85	116	76	1
120	26	0	0	2.98	38.3526	2	2.98	2.98	2.98	110	1	1	0	1	59	0.05	139	80	14	0.6	163	120	134	71	3
121	48	0	1	2.81	36.1647	2	2.81	2.81	2.81	87	0	0	0	0	36	0.06	88	52	11	0.5	141	89	93	55	1
122	25	0	1	3.09	39.7683	2	3.09	3.09	3.09	90	0	0	0	1	52	0.06	115	63	11	0.4	207	81	115	52	2
123	27	0	0	2.77	35.6499	2	2.77	2.26	3.28	76	0	0	1	1	60.5	0.07	144.5	84	14	0.5	212	77	150	81	3
124	28	0	1	2.42	31.1454	2	2.42	2.42	2.42	132	1	1	0	1	58	0.09	112	54	10	0.3	284	100	125	87	3
125	23	0	1	3.56	45.8172	3	3.56	3.56	3.56	98	1	0	0	1	58	0.01	128	70				108	121	67	3
126	27	0	0	3.57	45.9459	3	3.57	3.57	3.57	95	1	0	1	1	72	0.01	127	55	7	0.5	201	95	127	55	4
127	62	1	1	3.66	47.1042	3	3.66	3.66	3.66	111	1	1	0	0	45	0.01	156	111	14	0.5	133	115	163	82	1
128	55	0	1	3.67	47.2329	3	3.67	3.67	3.67	109	1	1	0	0	50	0.01	133	83	10	0.6	126	116	140	78	2
129	62	1	1	3.69	47.4903	3	3.69	3.69	3.69	95	1	0	0	1	58	0.01	124	66				81	126	73	3
130	54	0	1	3.72	47.8764	3	3.72	3.72	3.72	98	1	0	0	0	26	0.01	128	102	14	0.6	134	118	157	90	1
131	58	0	1	3.74	48.1338	3	3.74	3.74	3.74	74	0	0	1	1	76	0.01	142	66	9	0.4		96	142	71	4
132	21	0	1	3.78	48.6486	3	3.78	3.78	3.78	124	1	1	0	1	56	0.01	130	74	17	0.4	214	116	133	62	3
133	31	0	1	3.91	50.3217	3	3.91	3.91	3.91	107	1	1	1	1	61	0.01	143	82				80	123	71	3
134	38.5	0	0	3.945	50.7721	3	3.945	2.59	5.3	87	0	0	1	1	56	0.01	125	69				84	133	91	3
135	46	0	1	3.96	50.9652	3	3.96	3.96	3.96	72	0	0	0	0	39	0.01	104	65	16	0.5	161	99	129	82	1
136	43	0	1	4.1	52.767	3	4.1	4.1	4.1	79	0	0	0	0	37	0.01	108	71	11	0.5	144	95	115	72	1
137	44	0	0	4.2	54.054	3	4.2	4.2	4.2	79	0	0	0	1	59	0.01	115	56	9	0.4	248	78	126	73	3
138	43	0	1	4.22	54.3114	3	4.22	4.22	4.22	115	1	1	1	1	63	0.01	129	66				115	132	70	3
139	39	0	0	4.23	54.4401	3	4.23	4.23	4.23	88	0	0	1	1	101	0.01	178	77	13	0.7	153	91	153	89	4
140	56	0	0	4.29	55.2123	3	4.29	4.29	4.29	91	1	0	1	1	67	0.01	129	62	16	0.5	172	70	122	71	4
141	54	0	0	4.36	56.1132	3	4.36	4.36	4.36	73	0	0	0	0	50	0.01	120	70	21	0.9	88	111	125	78	2
142	27	0	1	4.51	58.0437	3	4.51	4.51	4.51	101	1	1	0	0	42	0.01	110	68	9	0.3	286	124	130	66	1
143	58	0	1	4.57	58.8159	3	4.57	4.57	4.57	95	1	0	1	1	66	0.01	131	65	21	0.4	211	73	127	71	4
144	37	0	1	3.9	50.193	3	3.9	2.73	5.07	95	1	0	0	0	34	0.015	119	85	11	0.4	192	73	118	71	1
145	37	0	1	3.51	45.1737	3	3.51	3.51	3.51	101	1	1	0	1	60	0.02	133	73	11	0.4	192	71	110	74	3
146	28	0	1	3.58	46.0746	3	3.58	3.58	3.58	79	0	0	1	1	66	0.02	129	63				80	126	66	4
147	30	0	0	3.73	48.0051	3	3.73	3.73	3.73	97	1	0	0	0	50	0.02	150	100	19	0.6	205	81	135	78	2
148	46.5	0	1	3.88	49.9356	3	3.88	3.72	4.04	81	0	0	1	1	69.5	0.02	138.5	69	10.5	0.45	172	85	120	69	4
149	51	0	0	3.92	50.4504	3	3.92	3.92	3.92	83	0	0	0	0	50	0.02	113	63	22	1.7	34	65	106	57	2
150	24	0	1	4.03	51.8661	3	4.03	4.03	4.03	113	1	1	1	1	64	0.02	133	69	9	0.4	208	89	149	76	4
151	19	0	0	4.07	52.3809	3	4.07	4.07	4.07	54	0	0	0	0	47	0.02	114	67	10	0.5	228	100	127	69	2
152	28	0	1	4.09	52.6383	3	4.09	4.09	4.09	84	0	0	0	1	55	0.02	124	69				82	126	73	2
153	20	0	1	4.09	52.6383	3	4.09	4.09	4.09	90	0	0	0	0	41	0.02	120	79				65	126	70	1
154	42	0	0	4.13	53.1531	3	4.13	4.13	4.13	105	1	1	1	1	68	0.02	151	83	22	0.6	190	115	158	76	4
155	50	0	0	4.14	53.2818	3	4.14	4.14	4.14	65	0	0	0	0	34	0.02	101	67	16	0.8	132	92	176	102	1
156	55	0	1	4.14	53.2818	3	4.14	4.14	4.14	70	0	0	0	0	37	0.02	117	80	14	0.5	165	85	121	70	1
157	65	1	0	4.15	53.4105	3	4.15	4.15	4.15	58	0	0	0	0	39	0.02	126	87	41	1.6	56	60	170	85	1
158	31	0	1	4.22	54.3114	3	4.22	4.22	4.22	90	0	0	0	1	59	0.02	114	55	11	0.6	150	95	128	63	3
159	27	0	1	4.24	54.5688	3	4.24	4.24	4.24	117	1	1	0	0	46	0.02	119	73				111	117	72	1
160	43	0	0	4.25	54.6975	3	4.25	4.25	4.25	112	1	1	0	0	19	0.02	107	88	15	0.6	190	82	125	77	1
161	37	0	0	4.26	54.8262	3	4.26	4.26	4.26	75	0	0	0	1	60	0.02	129	69	14	0.6	161	85	139	77	3
162	26	0	0	4.41	56.7567	3	4.41	4.41	4.41	81	0	0	1	1	75	0.02	130	55	9	0.4	279	123	136	78	4
163	20	0	0	4.53	58.3011	3	4.53	4.53	4.53	112	1	1	1	1	69	0.02	123	54	15	0.5	225	133	152	66	4
164	31	0	1	3.59	46.2033	3	3.59	3.55	3.63	75	0	0	1	1	62	0.025	116	54				92	122	59	3
165	40	0	0	3.6	46.332	3	3.6	3.6	3.6	109	1	1	0	0	43	0.03	111	68	18	0.6	150	64	126	78	1
166	23	0	1	3.61	46.4607	3	3.61	3.61	3.61	110	1	1	0	1	57	0.03	135	78	10	0.4	239	104	113	65	3
167	58	0	1	3.99	51.3513	3	3.99	3.99	3.99	98	1	0	0	1	54	0.03	139	85	15	0.5	135	92	136	78	2
168	41	0	1	4.2	54.054	3	4.2	4.2	4.2	101	1	1	0	0	46	0.03	119	73				86	121	51	1
169	51	0	1	4.21	54.1827	3	4.21	4.21	4.21	99	1	0	0	1	52	0.03	106	54	11	0.4	217	93	105	68	2
170	22	0	1	4.36	56.1132	3	4.36	4.36	4.36	110	1	1	0	0	46	0.03	108	62	10	0.5	200	135	118	67	1
171	31	0	0	3.66	47.1042	3	3.66	3.66	3.66	78	0	0	1	1	68	0.04	177	109	11	0.8	145	113	183	114	4
172	52	0	1	3.7	47.619	3	3.7	3.7	3.7	111	1	1	1	1	78	0.04	145	67				71	135	76	4
173	23	0	0	4.25	54.6975	3	4.25	4.25	4.25	97	1	0	1	1	63	0.04	128	65	14	0.5	208	120	139	65	3
174	44	0	1	4.26	54.8262	3	4.26	4.26	4.26	111	1	1	1	1	66	0.04	111	45	15	0.4	224	78	135	86	4
175	49	0	0	4.47	57.5289	3	4.47	4.25	4.69	91.5	1	0	1	1	74	0.04	146.5	72.5	15	0.65	134.5	80	140	92	4
176	37	0	0	4.57	58.8159	3	4.57	4.57	4.57	91	1	0	0	1	59	0.04	180	121	11	0.8	132	84	159	98	3
177	43	0	1	3.5	45.045	3	3.5	3.5	3.5	82	0	0	1	1	65	0.05	144	79	17	0.4	185	80	128	78	4
178	21	0	0	3.525	45.3667	3	3.525	3.28	3.77	69	0	0	0	0	39	0.05	105	66	15.5	0.3	378	84	89	61	1
179	27	0	1	4.03	51.8661	3	4.03	4.03	4.03	92	1	0	1	1	61	0.05	117	56				72	115	52	3
180	49	0	1	4.12	53.0244	3	4.12	4.12	4.12	74	0	0	0	0	40	0.05	110	70	14	0.4	180	92	115	68	1
181	58	0	1	4.48	57.6576	3	4.48	4.48	4.48	100	1	0	1	1	78	0.05	147	69	26	0.6	123	100	147	69	4
182	25	0	0	3.49	44.9163	3	3.49	3.49	3.49	78	0	0	0	1	57	0.06	123	66	11	0.4	279	118	138	73	3
183	41	0	1	4.53	58.3011	3	4.53	4.53	4.53	112	1	1	0	1	54	0.06	141	87	10	0.6	142	80	127	81	2
184	53	0	1	4.08	52.5096	3	4.08	4.08	4.08	106	1	1	1	1	72	0.07	136	64				89	120	63	4
185	35	0	1	4.475	57.5932	3	4.475	3.56	5.39	100	1	0	1	1	62	0.085	131	69	14	0.6	138	77	143	82	3
186	57	0	0	3.58	46.0746	3	3.58	3.58	3.58	138	1	1	0	0	41	0.09	119	78	51	1.4	63	152	130	100	1
187	70	1	1	4.6	59.202	4	4.6	4.6	4.6	72	0	0	1	1	105	0.01	157	52	13	0.4	158	65	172	75	4
188	54	0	1	4.61	59.3307	4	4.61	4.61	4.61	82	0	0	0	1	58	0.01	113	55	19	0.5	129	85	143	66	3
189	43	0	1	4.64	59.7168	4	4.64	4.64	4.64	90	0	0	1	1	68	0.01	121	53	18	0.4	174	80	132	80	4
190	25	0	0	4.67	60.1029	4	4.67	4.67	4.67	68	0	0	0	0	32	0.01	117	85	12	0.5	215	77	118	78	1
191	50	0	1	4.75	61.1325	4	4.75	4.75	4.75	46	0	0	0	1	59	0.01	122	63	8	0.4	218	73	152	77	3
192	43	0	1	4.75	61.1325	4	4.75	4.75	4.75	47	0	0	1	1	74	0.01	140	66	6	0.3		72	143	84	4
193	30	0	0	4.75	61.1325	4	4.75	4.75	4.75	92	1	0	1	1	70	0.01	142	72	9	0.6	159	74	130	176	4
194	35	0	1	4.77	61.3899	4	4.77	4.77	4.77	107	1	1	0	1	54	0.01	131	77	15	0.3	253	96	137	97	2
195	47	0	0	4.83	62.1621	4	4.83	4.83	4.83	86	0	0	1	1	63	0.01	125	62	15	0.5	230	97	139	76	3
196	33	0	1	4.93	63.4491	4	4.93	4.93	4.93	62	0	0	1	1	67	0.01	117	50				70	125	59	4
197	29	0	0	4.94	63.5778	4	4.94	4.94	4.94	80	0	0	0	1	60	0.01	130	70	10	0.5	198	91	134	77	3
198	34	0	1	5.03667	64.8219	4	5.15	4.77	5.19	109.667	1	1	1	1	95.6667	0.01	177	81.3333				88	127	77	4
199	25	0	0	5.16	66.4092	4	5.16	5.16	5.16	145	1	1	1	1	86	0.01	160	74	14	0.4	281	146	155	88	4
200	23	0	0	5.17	66.5379	4	5.17	5.17	5.17	97	1	0	0	0	50	0.01	114	64	9	0.4	343	100	134	81	2
201	27	0	1	5.2	66.924	4	5.2	5.2	5.2	110	1	1	0	1	57	0.01	107	50	9	0.2	456	112	124	75	3
202	45	0	1	5.21	67.0527	4	5.21	5.21	5.21	111	1	1	0	0	45	0.01	112	67	11	0.4	183	166	155	74	1
203	40	0	1	5.22	67.1814	4	5.22	5.22	5.22	80	0	0	0	1	60	0.01	133	73	13	0.3	246	114	151	78	3
204	47	0	1	5.24	67.4388	4	5.24	5.24	5.24	94	1	0	0	1	55	0.01	99	44	9	0.4	207	96	133	72	2
205	53	0	1	5.42	69.7554	4	5.42	5.42	5.42	108	1	1	1	1	85	0.01	152	67	10	0.4	283	95	134	75	4
206	44	0	1	5.44	70.0128	4	5.44	5.44	5.44	88	0	0	1	1	75	0.01	136	61	13	0.5	173	82	121	73	4
207	63	1	0	5.51	70.9137	4	5.51	5.51	5.51	94	1	0	1	1	78	0.01	154	76	21	1.2	79	125	137	74	4
208	35	0	1	5.55	71.4285	4	5.55	5.55	5.55	111	1	1	0	1	58	0.01	134	76				76	133	76	3
209	42	0	1	5.61	72.2007	4	5.61	5.61	5.61	96	1	0	0	0	44	0.01	108	64	16	0.6	142	98	107	53	1
210	35	0	0	5.67	72.9729	4	5.67	5.67	5.67	86	0	0	0	0	44	0.01	113	69	14	0.5	202	93	123	77	1
211	57	0	1	5.68	73.1016	4	5.68	5.68	5.68	67	0	0	0	0	47	0.01	111	64	22	0.8	95	73	100	71	2
212	27	0	1	5.77	74.2599	4	5.77	5.77	5.77	98	1	0	0	1	56	0.01	114	58	9	0.3	284	126	126	66	3
213	41	0	1	5.81	74.7747	4	5.81	5.81	5.81	98	1	0	1	1	87	0.01	102	15	11	0.2	418	116	135	77	4
214	25	0	1	5.95	76.5765	4	5.95	5.95	5.95	103	1	1	1	1	72	0.01	151	79	14	0.4	196	131	149	76	4
215	28	0	0	5.95	76.5765	4	5.95	5.95	5.95	145	1	1	1	1	80	0.01	158	78	13	0.3	379	145	157	74	4
216	33	0	0	5.96	76.7052	4	5.96	5.96	5.96	131	1	1	1	1	64	0.01	127	63	10	0.4	165	115	149	80	4
217	57	0	0	6	77.22	4	6	6	6	124	1	1	0	0	42	0.01	126	84	19	0.7	149	127	125	82	1
218	21	0	0	6	77.22	4	6	6	6	149	1	1	1	1	83	0.01	178	95	12	0.4	291	130	180	82	4
219	61	1	1	4.61	59.3307	4	4.61	4.61	4.61	82	0	0	1	1	82	0.02	153	71				79	153	72	4
220	26	0	1	4.87	62.6769	4	4.87	4.87	4.87	104	1	1	1	1	77	0.02	137	60	11	0.3	269	104	147	80	4
221	34	0	1	4.91	63.1917	4	4.91	4.91	4.91	112	1	1	0	0	48	0.02	122	74	14	0.3	272	134	128	70	2
222	57	0	0	4.98	64.0926	4	4.98	4.98	4.98	96	1	0	1	1	70	0.02	142	72	27	0.6	168	77	136	81	4
223	24	0	1	5.28	67.9536	4	5.28	5.28	5.28	110	1	1	1	1	93	0.02	167	74	8	0.3	351	97	153	75	4
224	33	0	0	5.39	69.3693	4	5.39	5.39	5.39	99	1	0	1	1	64	0.02	132	68	15	0.6	156	95	119	69	4
225	31	0	1	5.42	69.7554	4	5.42	5.42	5.42	88	0	0	1	1	72	0.02	161	89	15	0.4	199	102	154	74	4
226	54	0	1	5.43	69.8841	4	5.43	5.43	5.43	83	0	0	1	1	71	0.02	144	73	18	0.5	166	113	149	77	4
227	48	0	0	5.57	71.6859	4	5.57	5.57	5.57	86	0	0	0	1	52	0.02	124	72	18	0.7	128	105	140	73	2
228	20	0	1	5.6	72.072	4	5.6	5.6	5.6	113	1	1	0	1	58	0.02	135	77				119	152	85	3
229	22	0	1	5.64	72.5868	4	5.64	5.64	5.64	120	1	1	0	0	38	0.02	109	71	14	0.6	161	110	111	73	1
230	32	0	1	5.78	74.3886	4	5.78	5.78	5.78	88	0	0	0	0	47	0.02	104	57	18	0.5	184	118	117	60	2
231	19	0	0	6	77.22	4	6	6	6	151	1	1	0	0	50	0.02	137	87	16	0.6	184	149	143	79	2
232	31	0	1	5.435	69.9484	4	5.435	5.35	5.52	75	0	0	0	1	58	0.025	127	69	13	0.3	278	97	132	70	3
233	43	0	0	4.58	58.9446	4	4.58	4.58	4.58	100	1	0	1	1	65	0.03	151	86	11	0.5	194	114	138	80	4
234	53	0	0	4.8	61.776	4	4.8	4.8	4.8	59	0	0	0	1	56	0.03	131	75	14	0.5	224	99	157	80	3
235	26	0	1	5.12	65.8944	4	5.12	5.12	5.12	100	1	0	1	1	70	0.03	131	61	7	0.3	349	88	139	83	4
236	45	0	1	5.15	66.2805	4	5.15	5.15	5.15	105	1	1	0	0	41	0.03	109	68	11	0.4	184	107	116	70	1
237	37	0	1	5.22	67.1814	4	5.22	5.22	5.22	89	0	0	0	1	58	0.03	121	63	13	0.2	427	76	112	71	3
238	58	0	1	5.83	75.0321	4	5.83	5.83	5.83	125	1	1	0	1	54	0.03	117	63	21	0.6	124	90	131	84	2
239	70	1	1	4.69	60.3603	4	4.69	4.69	4.69	128	1	1	0	0	35	0.04	106	71	22	0.8	91	161	139	90	1
240	29	0	1	4.75	61.1325	4	4.75	4.75	4.75	130	1	1	1	1	62	0.04	130	68	12	0.4	189	120	127	64	3
241	28	0	1	4.78	61.5186	4	4.78	4.78	4.78	98	1	0	0	1	55	0.04	126	71				111	131	72	2
242	32	0	0	4.83	62.1621	4	4.83	4.83	4.83	96	1	0	1	1	65	0.04	126	61	13	0.6	167	118	153	85	4
243	23	0	1	6	77.22	4	6	6	6	115	1	1	1	1	73	0.04	134	61	11	0.2	472	122	130	60	4
244	37	0	1	4.61	59.3307	4	4.61	4.61	4.61	92	1	0	0	1	51	0.05	119	68	12	0.5	148	101	124	68	2
245	51	0	1	4.68	60.2316	4	4.68	4.68	4.68	72	0	0	1	1	62	0.06	132	70	11	0.3	250	87	116	74	3
246	32	0	1	5.6	72.072	4	5.6	5.6	5.6	121	1	1	1	1	75	0.07	146	71	16	0.2	440	118	145	74	4
247	44	0	0	5.65	72.7155	4	5.65	5.65	5.65	84	0	0	1	1	73	0.07	143	70	13	0.6	188	104	140	87	4
248	38	0	0	5.11	65.7657	4	5.11	5.11	5.11	100	1	0	1	1	69	0.08	142	73	19	0.5	187	101	129	68	4
